# Supplementary material for: Surface Properties of CVD-Grown Graphene Transferred by Wet and Dry Transfer Processes
Source: Sensors (Basel). 2022 May 23;22(10):3944. doi: 10.3390/s22103944 (PMC9143786; doi:10.3390/s22103944)
Supplement: Supplementary file 1 [file sensors-22-03944-s001.zip]

Archive with 1 entries (1 files):
- sensors-1696177-supplementary.pdf
